# Supplementary material for: Capturing the Long-Sought Dy@C2v(5)-C80 via Benzyl Radical Stabilization
Source: Nanomaterials (Basel). 2022 Sep 22;12(19):3291. doi: 10.3390/nano12193291 (PMC9565622; doi:10.3390/nano12193291)
Supplement: Supplementary file 1 [file nanomaterials-12-03291-s001.zip]

Archive with 1 entries (1 files):
- nanomaterials-1899985-supplementary.pdf
